# Supplementary material for: Prevalence and Associated Factors of Polypharmacy Among Emirati Community-Dwelling Older Adults: A Cross-Sectional Survey
Source: Healthcare (Basel). 2026 Mar 4;14(5):648. doi: 10.3390/healthcare14050648 (PMC12984632; doi:10.3390/healthcare14050648)
Supplement: Supplementary file 1 [file healthcare-14-00648-s001.zip]

Archive with 1 entries (1 files):
- healthcare-4114953-supplementary.pdf
